# Supplementary material for: Genomic and Phenotypic Analysis of Linezolid-Resistant Staphylococcus epidermidis in a Tertiary Hospital in Innsbruck, Austria
Source: Microorganisms. 2021 May 10;9(5):1023. doi: 10.3390/microorganisms9051023 (PMC8150687; doi:10.3390/microorganisms9051023)
Supplement: Supplementary file 1 [file microorganisms-09-01023-s001.zip]

Archive with 2 entries (2 files):
- Figure S1.svg
- Supplementary Files.pdf
